# Supplementary material for: The applicability of recreation-grade GNSS receiver (GPS watch, Suunto Ambit Peak 3) in a forested and an open area compared to a mapping-grade receiver (Trimble Juno T41)
Source: PLoS One. 2020 Apr 17;15(4):e0231532. doi: 10.1371/journal.pone.0231532 (PMC7164586; doi:10.1371/journal.pone.0231532)
Supplement: S1 Data — (XLSX) [file pone.0231532.s001.xlsx]

## Sheet: GPS Data
Type	Season	Forest type	Coordibate X_UTM	Coordinate Y_UTM
Sunnto	Leaf-Off	Coniferous	282174	3.75181e+06
Sunnto	Leaf-Off	Coniferous	282188	3751814
Sunnto	Leaf-Off	Coniferous	282186	3.75181e+06
Sunnto	Leaf-Off	Coniferous	282179	3.75182e+06
Sunnto	Leaf-Off	Coniferous	282189	3.75181e+06
Sunnto	Leaf-Off	Coniferous	282188	3.75181e+06
Sunnto	Leaf-Off	Coniferous	282183	3.75181e+06
Sunnto	Leaf-Off	Coniferous	282188	3.75181e+06
Sunnto	Leaf-Off	Coniferous	282185	3.75182e+06
Sunnto	Leaf-Off	Coniferous	282186	3.75181e+06
Sunnto	Leaf-Off	Coniferous	282184	3.75181e+06
Sunnto	Leaf-Off	Coniferous	282185	3.75182e+06
Sunnto	Leaf-Off	Coniferous	282186	3.75181e+06
Sunnto	Leaf-Off	Coniferous	282184	3.75182e+06
Sunnto	Leaf-Off	Coniferous	282184	3.75181e+06
Sunnto	Leaf-Off	Coniferous	282190	3.75181e+06
Sunnto	Leaf-Off	Coniferous	282186	3.75181e+06
Suunto	Leaf-On	Coniferous	282191	3751811
Suunto	Leaf-On	Coniferous	282188	3.75182e+06
Suunto	Leaf-On	Coniferous	282117	3751861
Suunto	Leaf-On	Coniferous	282200	3.75181e+06
Suunto	Leaf-On	Coniferous	282193	3.75181e+06
Suunto	Leaf-On	Coniferous	282184	3.75186e+06
Suunto	Leaf-On	Coniferous	282197	3751805
Suunto	Leaf-On	Coniferous	282192	3.75182e+06
Suunto	Leaf-On	Coniferous	282164	3751774
Suunto	Leaf-On	Coniferous	282250	3751739
Suunto	Leaf-On	Coniferous	282190	3.75181e+06
Suunto	Leaf-On	Coniferous	282194	3.75181e+06
Suunto	Leaf-On	Coniferous	282188	3.75181e+06
Suunto	Leaf-On	Coniferous	282159	3.75178e+06
Suunto	Leaf-On	Coniferous	282189	3751814
Suunto	Leaf-On	Coniferous	282186	3751817
Suunto	Leaf-On	Coniferous	282188	3.75181e+06
Sunnto	Leaf-Off	Coniferous	282213	3.75179e+06
Sunnto	Leaf-Off	Coniferous	282215	3.75178e+06
Sunnto	Leaf-Off	Coniferous	282214	3.7518e+06
Sunnto	Leaf-Off	Coniferous	282215	3.75179e+06
Sunnto	Leaf-Off	Coniferous	282216	3.7518e+06
Sunnto	Leaf-Off	Coniferous	282218	3.75179e+06
Sunnto	Leaf-Off	Coniferous	282213	3.75179e+06
Sunnto	Leaf-Off	Coniferous	282216	3.75179e+06
Sunnto	Leaf-Off	Coniferous	282211	3.75179e+06
Sunnto	Leaf-Off	Coniferous	282213	3.75179e+06
Sunnto	Leaf-Off	Coniferous	282216	3.75179e+06
Sunnto	Leaf-Off	Coniferous	282212	3.75179e+06
Sunnto	Leaf-Off	Coniferous	282214	3.75179e+06
Sunnto	Leaf-Off	Coniferous	282217	3.7518e+06
Sunnto	Leaf-Off	Coniferous	282212	3.75179e+06
Sunnto	Leaf-Off	Coniferous	282216	3.75179e+06
Sunnto	Leaf-Off	Coniferous	282214	3751794
Suunto	Leaf-On	Coniferous	282220	3751787
Suunto	Leaf-On	Coniferous	282211	3.7518e+06
Suunto	Leaf-On	Coniferous	282212	3751788
Suunto	Leaf-On	Coniferous	282213	3.75178e+06
Suunto	Leaf-On	Coniferous	282215	3751791
Suunto	Leaf-On	Coniferous	282234	3.75184e+06
Suunto	Leaf-On	Coniferous	282216	3.75179e+06
Suunto	Leaf-On	Coniferous	282209	3751795
Suunto	Leaf-On	Coniferous	282226	3751802
Suunto	Leaf-On	Coniferous	282181	3751815
Suunto	Leaf-On	Coniferous	282222	3751787
Suunto	Leaf-On	Coniferous	282226	3.75179e+06
Suunto	Leaf-On	Coniferous	282153	3751844
Suunto	Leaf-On	Coniferous	282161	3.75176e+06
Suunto	Leaf-On	Coniferous	282206	3751794
Suunto	Leaf-On	Coniferous	282216	3.75179e+06
Suunto	Leaf-On	Coniferous	282209	3.75179e+06
Sunnto	Leaf-Off	Coniferous	282252	3.75174e+06
Sunnto	Leaf-Off	Coniferous	282251	3.75174e+06
Sunnto	Leaf-Off	Coniferous	282247	3.75174e+06
Sunnto	Leaf-Off	Coniferous	282190	3.75173e+06
Sunnto	Leaf-Off	Coniferous	282248	3751744
Sunnto	Leaf-Off	Coniferous	282245	3751739
Sunnto	Leaf-Off	Coniferous	282251	3.75173e+06
Sunnto	Leaf-Off	Coniferous	282253	3.75174e+06
Sunnto	Leaf-Off	Coniferous	282254	3.75174e+06
Sunnto	Leaf-Off	Coniferous	282247	3.75174e+06
Sunnto	Leaf-Off	Coniferous	282251	3.75174e+06
Sunnto	Leaf-Off	Coniferous	282250	3751738
Sunnto	Leaf-Off	Coniferous	282248	3.75174e+06
Sunnto	Leaf-Off	Coniferous	282251	3.75174e+06
Sunnto	Leaf-Off	Coniferous	282248	3751741
Sunnto	Leaf-Off	Coniferous	282252	3.75173e+06
Sunnto	Leaf-Off	Coniferous	282254	3.75174e+06
Suunto	Leaf-On	Coniferous	282253	3.75175e+06
Suunto	Leaf-On	Coniferous	282249	3751741
Suunto	Leaf-On	Coniferous	282247	3.75174e+06
Suunto	Leaf-On	Coniferous	282251	3.75174e+06
Suunto	Leaf-On	Coniferous	282254	3.75175e+06
Suunto	Leaf-On	Coniferous	282163	3.75184e+06
Suunto	Leaf-On	Coniferous	282257	3.75174e+06
Suunto	Leaf-On	Coniferous	282202	3.75169e+06
Suunto	Leaf-On	Coniferous	282251	3.75174e+06
Suunto	Leaf-On	Coniferous	282156	3751769
Suunto	Leaf-On	Coniferous	282253	3.75174e+06
Suunto	Leaf-On	Coniferous	282190	3.75175e+06
Suunto	Leaf-On	Coniferous	282252	3.75174e+06
Suunto	Leaf-On	Coniferous	282252	3751736
Suunto	Leaf-On	Coniferous	282246	3.75174e+06
Suunto	Leaf-On	Coniferous	282256	3.75174e+06
Suunto	Leaf-On	Coniferous	282248	3.75175e+06
Sunnto	Leaf-Off	Deciduous	282272	3.75189e+06
Sunnto	Leaf-Off	Deciduous	282276	3.75189e+06
Sunnto	Leaf-Off	Deciduous	282277	3.7519e+06
Sunnto	Leaf-Off	Deciduous	282274	3.7519e+06
Sunnto	Leaf-Off	Deciduous	282278	3.75189e+06
Sunnto	Leaf-Off	Deciduous	282272	3.7519e+06
Sunnto	Leaf-Off	Deciduous	282277	3751892
Sunnto	Leaf-Off	Deciduous	282269	3.75189e+06
Sunnto	Leaf-Off	Deciduous	282271	3.75189e+06
Sunnto	Leaf-Off	Deciduous	282283	3.75189e+06
Sunnto	Leaf-Off	Deciduous	282276	3751895
Sunnto	Leaf-Off	Deciduous	282275	3751890
Sunnto	Leaf-Off	Deciduous	282274	3.75189e+06
Sunnto	Leaf-Off	Deciduous	282273	3.75189e+06
Sunnto	Leaf-Off	Deciduous	282274	3.75189e+06
Sunnto	Leaf-Off	Deciduous	282274	3.75189e+06
Sunnto	Leaf-Off	Deciduous	282275	3.75189e+06
Suunto	Leaf-On	Deciduous	282242	3.75194e+06
Suunto	Leaf-On	Deciduous	282218	3.75182e+06
Suunto	Leaf-On	Deciduous	282272	3.75189e+06
Suunto	Leaf-On	Deciduous	282239	3.75186e+06
Suunto	Leaf-On	Deciduous	282278	3.75185e+06
Suunto	Leaf-On	Deciduous	282284	3.75191e+06
Suunto	Leaf-On	Deciduous	282273	3751889
Suunto	Leaf-On	Deciduous	282239	3.75182e+06
Suunto	Leaf-On	Deciduous	282246	3.75189e+06
Suunto	Leaf-On	Deciduous	282229	3.75183e+06
Suunto	Leaf-On	Deciduous	282242	3.7519e+06
Suunto	Leaf-On	Deciduous	282173	3751885
Suunto	Leaf-On	Deciduous	282281	3.75189e+06
Suunto	Leaf-On	Deciduous	282281	3751894
Suunto	Leaf-On	Deciduous	282273	3.75189e+06
Suunto	Leaf-On	Deciduous	282273	3.75189e+06
Suunto	Leaf-On	Deciduous	282275	3.75188e+06
Sunnto	Leaf-Off	Deciduous	282316	3.75186e+06
Sunnto	Leaf-Off	Deciduous	282319	3751860
Sunnto	Leaf-Off	Deciduous	282317	3.75186e+06
Sunnto	Leaf-Off	Deciduous	282317	3751861
Sunnto	Leaf-Off	Deciduous	282322	3751852
Sunnto	Leaf-Off	Deciduous	282320	3751846
Sunnto	Leaf-Off	Deciduous	282325	3.75186e+06
Sunnto	Leaf-Off	Deciduous	282317	3.75186e+06
Sunnto	Leaf-Off	Deciduous	282320	3.75186e+06
Sunnto	Leaf-Off	Deciduous	282317	3.75186e+06
Sunnto	Leaf-Off	Deciduous	282315	3.75186e+06
Sunnto	Leaf-Off	Deciduous	282318	3751853
Sunnto	Leaf-Off	Deciduous	282319	3751858
Sunnto	Leaf-Off	Deciduous	282318	3751860
Sunnto	Leaf-Off	Deciduous	282319	3.75186e+06
Sunnto	Leaf-Off	Deciduous	282316	3.75186e+06
Sunnto	Leaf-Off	Deciduous	282317	3.75186e+06
Suunto	Leaf-On	Deciduous	282322	3.75187e+06
Suunto	Leaf-On	Deciduous	282258	3.75179e+06
Suunto	Leaf-On	Deciduous	282315	3.7519e+06
Suunto	Leaf-On	Deciduous	282324	3.75186e+06
Suunto	Leaf-On	Deciduous	282320	3.75186e+06
Suunto	Leaf-On	Deciduous	282311	3.75186e+06
Suunto	Leaf-On	Deciduous	282327	3.75185e+06
Suunto	Leaf-On	Deciduous	282282	3.75184e+06
Suunto	Leaf-On	Deciduous	282295	3751842
Suunto	Leaf-On	Deciduous	282295	3.75181e+06
Suunto	Leaf-On	Deciduous	282259	3.7519e+06
Suunto	Leaf-On	Deciduous	282222	3.7519e+06
Suunto	Leaf-On	Deciduous	282326	3.75185e+06
Suunto	Leaf-On	Deciduous	282320	3.75186e+06
Suunto	Leaf-On	Deciduous	282314	3751859
Suunto	Leaf-On	Deciduous	282319	3.75186e+06
Suunto	Leaf-On	Deciduous	282321	3.75185e+06
Sunnto	Leaf-Off	Deciduous	282356	3.75181e+06
Sunnto	Leaf-Off	Deciduous	282361	3.75182e+06
Sunnto	Leaf-Off	Deciduous	282354	3751823
Sunnto	Leaf-Off	Deciduous	282361	3.75182e+06
Sunnto	Leaf-Off	Deciduous	282354	3751815
Sunnto	Leaf-Off	Deciduous	282357	3.75182e+06
Sunnto	Leaf-Off	Deciduous	282355	3751822
Sunnto	Leaf-Off	Deciduous	282361	3.75182e+06
Sunnto	Leaf-Off	Deciduous	282364	3.75182e+06
Sunnto	Leaf-Off	Deciduous	282358	3.75182e+06
Sunnto	Leaf-Off	Deciduous	282358	3.75182e+06
Sunnto	Leaf-Off	Deciduous	282356	3.75182e+06
Sunnto	Leaf-Off	Deciduous	282357	3.75182e+06
Sunnto	Leaf-Off	Deciduous	282359	3.75182e+06
Sunnto	Leaf-Off	Deciduous	282359	3751821
Sunnto	Leaf-Off	Deciduous	282363	3751821
Sunnto	Leaf-Off	Deciduous	282357	3.75182e+06
Suunto	Leaf-On	Deciduous	282368	3.75182e+06
Suunto	Leaf-On	Deciduous	282359	3.75182e+06
Suunto	Leaf-On	Deciduous	282298	3.75176e+06
Suunto	Leaf-On	Deciduous	282354	3.75183e+06
Suunto	Leaf-On	Deciduous	282362	3.75182e+06
Suunto	Leaf-On	Deciduous	282366	3751820
Suunto	Leaf-On	Deciduous	282361	3.75182e+06
Suunto	Leaf-On	Deciduous	282309	3751799
Suunto	Leaf-On	Deciduous	282342	3.75182e+06
Suunto	Leaf-On	Deciduous	282370	3751825
Suunto	Leaf-On	Deciduous	282312	3.75183e+06
Suunto	Leaf-On	Deciduous	282256	3751818
Suunto	Leaf-On	Deciduous	282350	3.75183e+06
Suunto	Leaf-On	Deciduous	282354	3.7518e+06
Suunto	Leaf-On	Deciduous	282361	3.75181e+06
Suunto	Leaf-On	Deciduous	282371	3.75181e+06
Suunto	Leaf-On	Deciduous	282366	3.75181e+06
Sunnto	Leaf-Off	Open	282436	3.75134e+06
Sunnto	Leaf-Off	Open	282487	3.75135e+06
Sunnto	Leaf-Off	Open	282491	3751349
Sunnto	Leaf-Off	Open	282489	3.75135e+06
Sunnto	Leaf-Off	Open	282491	3.75135e+06
Sunnto	Leaf-Off	Open	282490	3.75135e+06
Sunnto	Leaf-Off	Open	282489	3.75135e+06
Sunnto	Leaf-Off	Open	282490	3.75135e+06
Sunnto	Leaf-Off	Open	282493	3.75135e+06
Sunnto	Leaf-Off	Open	282490	3751349
Sunnto	Leaf-Off	Open	282490	3.75135e+06
Sunnto	Leaf-Off	Open	282493	3751343
Sunnto	Leaf-Off	Open	282488	3.75134e+06
Sunnto	Leaf-Off	Open	282491	3.75135e+06
Sunnto	Leaf-Off	Open	282490	3.75135e+06
Sunnto	Leaf-Off	Open	282488	3.75135e+06
Sunnto	Leaf-Off	Open	282491	3.75135e+06
Suunto	Leaf-On	Open	282490	3.75135e+06
Suunto	Leaf-On	Open	282489	3.75135e+06
Suunto	Leaf-On	Open	282489	3.75135e+06
Suunto	Leaf-On	Open	282492	3.75135e+06
Suunto	Leaf-On	Open	282492	3.75135e+06
Suunto	Leaf-On	Open	282495	3.75135e+06
Suunto	Leaf-On	Open	282490	3.75136e+06
Suunto	Leaf-On	Open	282490	3751346
Suunto	Leaf-On	Open	282449	3751315
Suunto	Leaf-On	Open	282486	3.75135e+06
Suunto	Leaf-On	Open	282393	3.75139e+06
Suunto	Leaf-On	Open	282407	3.75139e+06
Suunto	Leaf-On	Open	282455	3.75136e+06
Suunto	Leaf-On	Open	282492	3.75134e+06
Suunto	Leaf-On	Open	282492	3.75134e+06
Suunto	Leaf-On	Open	282494	3.75134e+06
Suunto	Leaf-On	Open	282501	3.75133e+06
TrimbleJuno	Leaf-Off	Coniferous	282190	3.75181e+06
TrimbleJuno	Leaf-Off	Coniferous	282190	3.75181e+06
TrimbleJuno	Leaf-Off	Coniferous	282185	3.75181e+06
TrimbleJuno	Leaf-Off	Coniferous	282189	3.75182e+06
TrimbleJuno	Leaf-Off	Coniferous	282191	3.75181e+06
TrimbleJuno	Leaf-Off	Coniferous	282185	3.75181e+06
TrimbleJuno	Leaf-Off	Coniferous	282186	3.75181e+06
TrimbleJuno	Leaf-Off	Coniferous	282188	3.75182e+06
TrimbleJuno	Leaf-Off	Coniferous	282189	3.75181e+06
TrimbleJuno	Leaf-Off	Coniferous	282189	3.75182e+06
TrimbleJuno	Leaf-Off	Coniferous	282184	3.75182e+06
TrimbleJuno	Leaf-Off	Coniferous	282189	3.75181e+06
TrimbleJuno	Leaf-Off	Coniferous	282189	3.75181e+06
TrimbleJuno	Leaf-Off	Coniferous	282188	3.75181e+06
TrimbleJuno	Leaf-Off	Coniferous	282190	3.75182e+06
TrimbleJuno	Leaf-Off	Coniferous	282189	3.75181e+06
TrimbleJuno	Leaf-Off	Coniferous	282187	3.75182e+06
TrimbleJuno	Leaf-On	Coniferous	282194	3.75181e+06
TrimbleJuno	Leaf-On	Coniferous	282187	3.75181e+06
TrimbleJuno	Leaf-On	Coniferous	282185	3.75181e+06
TrimbleJuno	Leaf-On	Coniferous	282187	3.75181e+06
TrimbleJuno	Leaf-On	Coniferous	282191	3.75181e+06
TrimbleJuno	Leaf-On	Coniferous	282191	3.75181e+06
TrimbleJuno	Leaf-On	Coniferous	282189	3.75181e+06
TrimbleJuno	Leaf-On	Coniferous	282190	3.75181e+06
TrimbleJuno	Leaf-On	Coniferous	282185	3.75181e+06
TrimbleJuno	Leaf-On	Coniferous	282187	3.75181e+06
TrimbleJuno	Leaf-On	Coniferous	282186	3.75181e+06
TrimbleJuno	Leaf-On	Coniferous	282186	3.75181e+06
TrimbleJuno	Leaf-On	Coniferous	282189	3.75181e+06
TrimbleJuno	Leaf-On	Coniferous	282189	3.75181e+06
TrimbleJuno	Leaf-On	Coniferous	282192	3.75181e+06
TrimbleJuno	Leaf-On	Coniferous	282186	3.75181e+06
TrimbleJuno	Leaf-On	Coniferous	282189	3.75181e+06
TrimbleJuno	Leaf-Off	Coniferous	282215	3.75179e+06
TrimbleJuno	Leaf-Off	Coniferous	282211	3.75179e+06
TrimbleJuno	Leaf-Off	Coniferous	282214	3.75179e+06
TrimbleJuno	Leaf-Off	Coniferous	282210	3.75179e+06
TrimbleJuno	Leaf-Off	Coniferous	282211	3.75179e+06
TrimbleJuno	Leaf-Off	Coniferous	282213	3.75179e+06
TrimbleJuno	Leaf-Off	Coniferous	282213	3.7518e+06
TrimbleJuno	Leaf-Off	Coniferous	282214	3.75179e+06
TrimbleJuno	Leaf-Off	Coniferous	282211	3.75179e+06
TrimbleJuno	Leaf-Off	Coniferous	282213	3.75179e+06
TrimbleJuno	Leaf-Off	Coniferous	282212	3.7518e+06
TrimbleJuno	Leaf-Off	Coniferous	282213	3.75179e+06
TrimbleJuno	Leaf-Off	Coniferous	282212	3.75179e+06
TrimbleJuno	Leaf-Off	Coniferous	282215	3.75179e+06
TrimbleJuno	Leaf-Off	Coniferous	282212	3.75179e+06
TrimbleJuno	Leaf-Off	Coniferous	282214	3.75179e+06
TrimbleJuno	Leaf-Off	Coniferous	282212	3.7518e+06
TrimbleJuno	Leaf-On	Coniferous	282214	3.7518e+06
TrimbleJuno	Leaf-On	Coniferous	282209	3.7518e+06
TrimbleJuno	Leaf-On	Coniferous	282212	3.75179e+06
TrimbleJuno	Leaf-On	Coniferous	282213	3.75179e+06
TrimbleJuno	Leaf-On	Coniferous	282209	3.75179e+06
TrimbleJuno	Leaf-On	Coniferous	282202	3.75179e+06
TrimbleJuno	Leaf-On	Coniferous	282209	3.75179e+06
TrimbleJuno	Leaf-On	Coniferous	282215	3.75179e+06
TrimbleJuno	Leaf-On	Coniferous	282217	3.75178e+06
TrimbleJuno	Leaf-On	Coniferous	282206	3.7518e+06
TrimbleJuno	Leaf-On	Coniferous	282211	3.75179e+06
TrimbleJuno	Leaf-On	Coniferous	282216	3.7518e+06
TrimbleJuno	Leaf-On	Coniferous	282212	3.75179e+06
TrimbleJuno	Leaf-On	Coniferous	282215	3.75179e+06
TrimbleJuno	Leaf-On	Coniferous	282214	3.75179e+06
TrimbleJuno	Leaf-On	Coniferous	282214	3.75178e+06
TrimbleJuno	Leaf-On	Coniferous	282212	3.75179e+06
TrimbleJuno	Leaf-Off	Coniferous	282249	3.75174e+06
TrimbleJuno	Leaf-Off	Coniferous	282249	3.75174e+06
TrimbleJuno	Leaf-Off	Coniferous	282252	3.75174e+06
TrimbleJuno	Leaf-Off	Coniferous	282248	3.75174e+06
TrimbleJuno	Leaf-Off	Coniferous	282250	3.75174e+06
TrimbleJuno	Leaf-Off	Coniferous	282250	3.75174e+06
TrimbleJuno	Leaf-Off	Coniferous	282248	3.75174e+06
TrimbleJuno	Leaf-Off	Coniferous	282252	3.75174e+06
TrimbleJuno	Leaf-Off	Coniferous	282246	3.75174e+06
TrimbleJuno	Leaf-Off	Coniferous	282253	3.75173e+06
TrimbleJuno	Leaf-Off	Coniferous	282249	3.75174e+06
TrimbleJuno	Leaf-Off	Coniferous	282247	3.75174e+06
TrimbleJuno	Leaf-Off	Coniferous	282253	3.75174e+06
TrimbleJuno	Leaf-Off	Coniferous	282250	3.75174e+06
TrimbleJuno	Leaf-Off	Coniferous	282245	3.75174e+06
TrimbleJuno	Leaf-Off	Coniferous	282253	3.75174e+06
TrimbleJuno	Leaf-Off	Coniferous	282247	3.75175e+06
TrimbleJuno	Leaf-On	Coniferous	282249	3.75174e+06
TrimbleJuno	Leaf-On	Coniferous	282248	3.75174e+06
TrimbleJuno	Leaf-On	Coniferous	282252	3.75174e+06
TrimbleJuno	Leaf-On	Coniferous	282250	3.75175e+06
TrimbleJuno	Leaf-On	Coniferous	282245	3.75174e+06
TrimbleJuno	Leaf-On	Coniferous	282248	3.75174e+06
TrimbleJuno	Leaf-On	Coniferous	282247	3.75174e+06
TrimbleJuno	Leaf-On	Coniferous	282251	3.75174e+06
TrimbleJuno	Leaf-On	Coniferous	282247	3.75174e+06
TrimbleJuno	Leaf-On	Coniferous	282245	3.75174e+06
TrimbleJuno	Leaf-On	Coniferous	282246	3.75174e+06
TrimbleJuno	Leaf-On	Coniferous	282256	3.75173e+06
TrimbleJuno	Leaf-On	Coniferous	282245	3.75174e+06
TrimbleJuno	Leaf-On	Coniferous	282252	3.75174e+06
TrimbleJuno	Leaf-On	Coniferous	282249	3.75174e+06
TrimbleJuno	Leaf-On	Coniferous	282251	3.75174e+06
TrimbleJuno	Leaf-On	Coniferous	282250	3.75174e+06
TrimbleJuno	Leaf-Off	Deciduous	282274	3.7519e+06
TrimbleJuno	Leaf-Off	Deciduous	282279	3.75189e+06
TrimbleJuno	Leaf-Off	Deciduous	282278	3.75189e+06
TrimbleJuno	Leaf-Off	Deciduous	282276	3.75189e+06
TrimbleJuno	Leaf-Off	Deciduous	282279	3.7519e+06
TrimbleJuno	Leaf-Off	Deciduous	282273	3.75189e+06
TrimbleJuno	Leaf-Off	Deciduous	282275	3.7519e+06
TrimbleJuno	Leaf-Off	Deciduous	282272	3.75189e+06
TrimbleJuno	Leaf-Off	Deciduous	282278	3.75189e+06
TrimbleJuno	Leaf-Off	Deciduous	282277	3.75189e+06
TrimbleJuno	Leaf-Off	Deciduous	282280	3.7519e+06
TrimbleJuno	Leaf-Off	Deciduous	282277	3.75189e+06
TrimbleJuno	Leaf-Off	Deciduous	282278	3.7519e+06
TrimbleJuno	Leaf-Off	Deciduous	282273	3.75189e+06
TrimbleJuno	Leaf-Off	Deciduous	282277	3.75189e+06
TrimbleJuno	Leaf-Off	Deciduous	282281	3.7519e+06
TrimbleJuno	Leaf-Off	Deciduous	282275	3.7519e+06
TrimbleJuno	Leaf-On	Deciduous	282273	3.75189e+06
TrimbleJuno	Leaf-On	Deciduous	282272	3.75189e+06
TrimbleJuno	Leaf-On	Deciduous	282272	3.75189e+06
TrimbleJuno	Leaf-On	Deciduous	282277	3.75189e+06
TrimbleJuno	Leaf-On	Deciduous	282271	3.7519e+06
TrimbleJuno	Leaf-On	Deciduous	282276	3.7519e+06
TrimbleJuno	Leaf-On	Deciduous	282275	3.75189e+06
TrimbleJuno	Leaf-On	Deciduous	282278	3.75189e+06
TrimbleJuno	Leaf-On	Deciduous	282278	3.7519e+06
TrimbleJuno	Leaf-On	Deciduous	282267	3.75188e+06
TrimbleJuno	Leaf-On	Deciduous	282277	3.75189e+06
TrimbleJuno	Leaf-On	Deciduous	282273	3.75189e+06
TrimbleJuno	Leaf-On	Deciduous	282277	3.75189e+06
TrimbleJuno	Leaf-On	Deciduous	282273	3.75189e+06
TrimbleJuno	Leaf-On	Deciduous	282282	3.7519e+06
TrimbleJuno	Leaf-On	Deciduous	282274	3.7519e+06
TrimbleJuno	Leaf-On	Deciduous	282272	3.75189e+06
TrimbleJuno	Leaf-Off	Deciduous	282320	3.75186e+06
TrimbleJuno	Leaf-Off	Deciduous	282318	3.75186e+06
TrimbleJuno	Leaf-Off	Deciduous	282318	3.75185e+06
TrimbleJuno	Leaf-Off	Deciduous	282318	3.75186e+06
TrimbleJuno	Leaf-Off	Deciduous	282312	3.75186e+06
TrimbleJuno	Leaf-Off	Deciduous	282317	3.75186e+06
TrimbleJuno	Leaf-Off	Deciduous	282318	3.75186e+06
TrimbleJuno	Leaf-Off	Deciduous	282319	3.75185e+06
TrimbleJuno	Leaf-Off	Deciduous	282311	3.75186e+06
TrimbleJuno	Leaf-Off	Deciduous	282317	3.75186e+06
TrimbleJuno	Leaf-Off	Deciduous	282317	3.75186e+06
TrimbleJuno	Leaf-Off	Deciduous	282317	3.75186e+06
TrimbleJuno	Leaf-Off	Deciduous	282318	3.75186e+06
TrimbleJuno	Leaf-Off	Deciduous	282321	3.75186e+06
TrimbleJuno	Leaf-Off	Deciduous	282317	3.75186e+06
TrimbleJuno	Leaf-Off	Deciduous	282318	3.75186e+06
TrimbleJuno	Leaf-Off	Deciduous	282319	3.75186e+06
TrimbleJuno	Leaf-On	Deciduous	282318	3.75186e+06
TrimbleJuno	Leaf-On	Deciduous	282314	3.75186e+06
TrimbleJuno	Leaf-On	Deciduous	282315	3.75186e+06
TrimbleJuno	Leaf-On	Deciduous	282322	3.75186e+06
TrimbleJuno	Leaf-On	Deciduous	282322	3.75186e+06
TrimbleJuno	Leaf-On	Deciduous	282317	3.75186e+06
TrimbleJuno	Leaf-On	Deciduous	282318	3.75186e+06
TrimbleJuno	Leaf-On	Deciduous	282321	3.75186e+06
TrimbleJuno	Leaf-On	Deciduous	282315	3.75186e+06
TrimbleJuno	Leaf-On	Deciduous	282313	3.75186e+06
TrimbleJuno	Leaf-On	Deciduous	282317	3.75186e+06
TrimbleJuno	Leaf-On	Deciduous	282316	3.75186e+06
TrimbleJuno	Leaf-On	Deciduous	282320	3.75186e+06
TrimbleJuno	Leaf-On	Deciduous	282315	3.75186e+06
TrimbleJuno	Leaf-On	Deciduous	282316	3.75186e+06
TrimbleJuno	Leaf-On	Deciduous	282315	3.75186e+06
TrimbleJuno	Leaf-On	Deciduous	282319	3.75185e+06
TrimbleJuno	Leaf-Off	Deciduous	282361	3.75182e+06
TrimbleJuno	Leaf-Off	Deciduous	282363	3.75182e+06
TrimbleJuno	Leaf-Off	Deciduous	282358	3.75182e+06
TrimbleJuno	Leaf-Off	Deciduous	282356	3.75182e+06
TrimbleJuno	Leaf-Off	Deciduous	282360	3.75182e+06
TrimbleJuno	Leaf-Off	Deciduous	282359	3.75182e+06
TrimbleJuno	Leaf-Off	Deciduous	282359	3.75182e+06
TrimbleJuno	Leaf-Off	Deciduous	282356	3.75182e+06
TrimbleJuno	Leaf-Off	Deciduous	282359	3.75182e+06
TrimbleJuno	Leaf-Off	Deciduous	282357	3.75182e+06
TrimbleJuno	Leaf-Off	Deciduous	282358	3.75183e+06
TrimbleJuno	Leaf-Off	Deciduous	282356	3.75182e+06
TrimbleJuno	Leaf-Off	Deciduous	282360	3.75182e+06
TrimbleJuno	Leaf-Off	Deciduous	282359	3.75182e+06
TrimbleJuno	Leaf-Off	Deciduous	282359	3.75182e+06
TrimbleJuno	Leaf-Off	Deciduous	282362	3.75182e+06
TrimbleJuno	Leaf-Off	Deciduous	282361	3.75182e+06
TrimbleJuno	Leaf-On	Deciduous	282362	3.75182e+06
TrimbleJuno	Leaf-On	Deciduous	282358	3.75183e+06
TrimbleJuno	Leaf-On	Deciduous	282356	3.75183e+06
TrimbleJuno	Leaf-On	Deciduous	282356	3.75182e+06
TrimbleJuno	Leaf-On	Deciduous	282360	3.75183e+06
TrimbleJuno	Leaf-On	Deciduous	282349	3.75183e+06
TrimbleJuno	Leaf-On	Deciduous	282360	3.75182e+06
TrimbleJuno	Leaf-On	Deciduous	282358	3.75182e+06
TrimbleJuno	Leaf-On	Deciduous	282353	3.75182e+06
TrimbleJuno	Leaf-On	Deciduous	282356	3.75183e+06
TrimbleJuno	Leaf-On	Deciduous	282353	3.75182e+06
TrimbleJuno	Leaf-On	Deciduous	282362	3.75182e+06
TrimbleJuno	Leaf-On	Deciduous	282359	3.75182e+06
TrimbleJuno	Leaf-On	Deciduous	282356	3.75182e+06
TrimbleJuno	Leaf-On	Deciduous	282360	3.75182e+06
TrimbleJuno	Leaf-On	Deciduous	282358	3.75182e+06
TrimbleJuno	Leaf-On	Deciduous	282365	3.75182e+06
TrimbleJuno	Leaf-Off	Open	282490	3.75135e+06
TrimbleJuno	Leaf-Off	Open	282490	3.75135e+06
TrimbleJuno	Leaf-Off	Open	282490	3.75135e+06
TrimbleJuno	Leaf-Off	Open	282488	3.75135e+06
TrimbleJuno	Leaf-Off	Open	282489	3.75135e+06
TrimbleJuno	Leaf-Off	Open	282489	3.75135e+06
TrimbleJuno	Leaf-Off	Open	282489	3.75135e+06
TrimbleJuno	Leaf-Off	Open	282490	3.75135e+06
TrimbleJuno	Leaf-Off	Open	282490	3.75135e+06
TrimbleJuno	Leaf-Off	Open	282489	3.75135e+06
TrimbleJuno	Leaf-Off	Open	282490	3.75135e+06
TrimbleJuno	Leaf-Off	Open	282489	3.75135e+06
TrimbleJuno	Leaf-Off	Open	282490	3.75135e+06
TrimbleJuno	Leaf-Off	Open	282489	3.75135e+06
TrimbleJuno	Leaf-Off	Open	282489	3.75135e+06
TrimbleJuno	Leaf-Off	Open	282490	3.75135e+06
TrimbleJuno	Leaf-Off	Open	282491	3.75135e+06
TrimbleJuno	Leaf-On	Open	282491	3.75135e+06
TrimbleJuno	Leaf-On	Open	282490	3.75135e+06
TrimbleJuno	Leaf-On	Open	282489	3.75135e+06
TrimbleJuno	Leaf-On	Open	282490	3.75135e+06
TrimbleJuno	Leaf-On	Open	282490	3.75135e+06
TrimbleJuno	Leaf-On	Open	282490	3.75135e+06
TrimbleJuno	Leaf-On	Open	282490	3.75135e+06
TrimbleJuno	Leaf-On	Open	282489	3.75135e+06
TrimbleJuno	Leaf-On	Open	282490	3.75135e+06
TrimbleJuno	Leaf-On	Open	282490	3.75135e+06
TrimbleJuno	Leaf-On	Open	282490	3.75135e+06
TrimbleJuno	Leaf-On	Open	282492	3.75135e+06
TrimbleJuno	Leaf-On	Open	282490	3.75135e+06
TrimbleJuno	Leaf-On	Open	282490	3.75135e+06
TrimbleJuno	Leaf-On	Open	282490	3.75135e+06
TrimbleJuno	Leaf-On	Open	282489	3.75135e+06
TrimbleJuno	Leaf-On	Open	282490	3.75135e+06
