# Supplementary material for: The applicability of recreation-grade GNSS receiver (GPS watch, Suunto Ambit Peak 3) in a forested and an open area compared to a mapping-grade receiver (Trimble Juno T41)
Source: PLoS One. 2020 Apr 17;15(4):e0231532. doi: 10.1371/journal.pone.0231532 (PMC7164586; doi:10.1371/journal.pone.0231532)
Supplement: S2 Data — (XLSX) [file pone.0231532.s002.xlsx]

## Sheet: SuuntoGPSAccuracy
Season	Date	Temperature (℃)	Relative Humidity (%)	Absolute Humidity (g m-3)	Wind (mph)	Pressure (inches)	Condition
Leaf-On	2018-09-18	32.4667	47.52	16.66	6	29.1	Fair
Leaf-On	2018-09-24	27.2222	68.7	18.018	7.45	29.2	Cloudy
Leaf-On	2018-10-01	29.1444	48.46	13.927	6	29.4	Fair
Leaf-On	2018-10-02	30	37.4108	11.249	2.388	29.3	Fair
Leaf-On	2018-10-06	33.8889	36.86	13.847	4.71	32.127	partially Cloudy
Leaf-On	2018-10-08	28.3056	61.85	17.192	10.25	29.3	Cloudy
Leaf-On	2018-10-12	23.8889	32.44	6.934	6.56	29	Fair
Leaf-On	2018-10-14	25.65	51.66	12.443	5	29.2	Fair
Leaf-On	2018-10-15	27.2222	59.04	15.407	3	29.252	Mostly Cloudy
Leaf-On	2018-10-16	28.8667	56.56	16.297	7	29.2	Mostly Cloudy
Leaf-On	2018-10-19	19.4444	51.57	8.717	3.86	29.3	Cloudy
Leaf-On	2018-10-21	17.2222	25	3.674	4.5	29.3	Fair
Leaf-On	2018-10-22	19.3056	22	3.66	5.25	29.4	Fair
Leaf-On	2018-10-23	20.7222	48.4	8.671	5.7	29.3	Fair
Leaf-On	2018-10-25	14.6389	45.6	5.785	7.95	29.2	Fair
Leaf-On	2018-10-26	9.98333	89.03	8.378	8	28.8	Cloudy
Leaf-On	2018-10-28	21.5167	43.08	8.136	10.92	29.1	Fair
Leaf-Off	2018-12-13	10.5556	52	5.078	7.22	29.3	Fair
Leaf-Off	2018-12-15	12.2222	62	6.718	8.4	29.1	Cloudy
Leaf-Off	2018-12-16	13.7389	57.81	6.904	10.81	29.2	Fair
Leaf-Off	2018-12-17	17.292	29.7704	4.428	7.2816	29.2	Fair
Leaf-Off	2018-12-18	16.2111	34.46	4.703	7.36	29.2	Fair
Leaf-Off	2018-12-19	13.3333	55	6.383	6.54	29.1	Fair
Leaf-Off	2018-12-22	11.1222	35.0179	3.54	8.0421	29.2	Fair
Leaf-Off	2018-12-23	16.2597	59.5	8.325	8.8125	29.2	Cloudy
Leaf-Off	2018-12-24	13.3267	36.809	4.294	0	29.4	Fair
Leaf-Off	2018-12-25	13	48.4	5.459	0	29.4	Fair
Leaf-Off	2018-12-26	13.3333	49	5.687	12	29.5	Fair
Leaf-Off	2018-12-29	17.3167	57.32	8.427	3.34	29.3	Fair
Leaf-Off	2018-12-30	12.2222	90.6013	9.752	3.42691	29.3	Cloudy
Leaf-Off	2019-01-03	12.7778	93	10.433	2.69741	29.1	Cloudy
Leaf-Off	2019-01-04	17.2222	90	13.227	7	28.8	Mostly Cloudy
Leaf-Off	2019-01-05	15.5556	39.76	5.32	13.24	29.1	Fair
Leaf-Off	2019-01-07	19.4193	36.014	6.027	7.984	29.3	Fair
